# Supplementary material for: Isolation of Reporter Cells That Respond to Vitamin A and/or D Using a piggyBac Transposon Promoter-Trapping Vector System
Source: Int J Mol Sci. 2022 Aug 19;23(16):9366. doi: 10.3390/ijms23169366 (PMC9409033; doi:10.3390/ijms23169366)
Supplement: Supplementary file 1 [file ijms-23-09366-s001.zip]

Archive with 6 entries (6 files):
- Data S1(band1).ab1
- Data S2(band2).ab1
- Data S3(band3).ab1
- Data S4(band4).ab1
- Data S5(band5).ab1
- Supplement(FigS1&S2).pdf
